# Supplementary material for: Metabolomic profiling in a rat model of visual fatigue associated with liver-kidney yin deficiency syndrome
Source: Front Endocrinol (Lausanne). 2025 Jul 28;16:1586581. doi: 10.3389/fendo.2025.1586581 (PMC12336029; doi:10.3389/fendo.2025.1586581)
Supplement: Supplementary Table 1 — List of differential metabolites between K1 and M2 groups under the positive mode. [file Table1.xlsx]

## Sheet: Sheet1
ID	m/z	rt(s)	diff	Name	adduct	score	HMDB	KEGG	SuperClass	Class	SubClass	Average(m2)	Average(k1)	Fold change	FC_length	FC_types	p-value	VIP
M137T324	137.07080	323.577000	diff	4-hydroxy-3-methoxybenzyl alcohol	[M+H-H2O]+	0.997213163714677	HMDB0032012	C06317	Benzenoids	Phenols	Methoxyphenols	1.17908e+07	2.16543e+07	0.5445	-0.876996	down	0.00497461	1.28708
M246T521	246.18086	521.093000	diff	Tramadol	[M+H-H2O]+	0.960910530657787	HMDB0014339	C07153	Benzenoids	Phenol ethers	Anisoles	1.02982e+08	1.28614e+08	0.800711	-0.320646	down	0.000757295	2.50164
M246T74	246.24241	73.769800	diff	2,4,6-tri-tert-butylaniline	[M+H-CH4]+	0.970509672			Benzenoids	Benzene and substituted derivatives	Phenylpropanes	4.81737e+08	3.44672e+08	1.39767	0.483019	up	0.00675306	4.92927
M278T321_1	278.19597	320.918000	diff	Eddp	[M+H]+	0.987037889359222		C16659	Benzenoids	Benzene and substituted derivatives	Diphenylmethanes	1.42896e+07	7.79561e+06	1.83304	0.874237	up	0.0137075	1.01555
M306T288	306.22725	287.798500	diff	Capsaicin	[M+H]+	0.936957433403987	HMDB0002227	C06866	Benzenoids	Phenols	Methoxyphenols	2.84459e+07	1.52833e+07	1.86124	0.896264	up	0.00671729	1.50863
M383T289	383.11564	289.122500	diff	Teniposide	[M+H-C11H14O6S]+	0.839561229335752		C11153	Lignans, neolignans and related compounds	Lignan lactones	Podophyllotoxins	5.78987e+07	4.00727e+07	1.44484	0.530913	up	0.0211555	1.61528
M732T148	731.60597	147.767000	diff	N-(octadecanoyl)sphing-4-enine-1-phosphocholine	[M+H]+	0.9982063	HMDB0001348	C00550	Lipids and lipid-like molecules	Sphingolipids	Phosphosphingolipids	1.51753e+07	2.49393e+07	0.608492	-0.716689	down	0.0192692	1.27493
M836T150	835.66463	150.352000	diff	N-nervonoyl-d-erythro-sphingosylphosphorylcholine	[M+Na]+	0.848184797	HMDB0012107		Lipids and lipid-like molecules	Sphingolipids	Phosphosphingolipids	2.69389e+07	4.08128e+07	0.660059	-0.599333	down	0.005668	1.65615
M513T32_1	512.50323	31.596100	diff	N-myristoylsphinganine	[M+H]+	0.815299086	HMDB0011759		Lipids and lipid-like molecules	Sphingolipids	Ceramides	9.27996e+07	1.397e+08	0.664277	-0.590143	down	0.00947825	3.05093
M735T142	734.56912	142.462000	diff	1,2-dihexadecanoyl-sn-glycero-3-phosphocholine	[M+H]+	0.993121598750199	HMDB0000564	C00157	Lipids and lipid-like molecules	Glycerophospholipids	Glycerophosphocholines	4.40829e+08	6.04327e+08	0.729455	-0.45511	down	0.000472664	6.16236
M704T170	703.57457	170.401500	diff	Palmitoyl sphingomyelin	[M+H]+	0.999486208	HMDB0061712		Lipids and lipid-like molecules	Sphingolipids	Phosphosphingolipids	1.37481e+09	1.66958e+09	0.82345	-0.280247	down	0.0038029	7.96333
M888T181	887.56364	181.423500	diff	1-stearoyl-2-arachidonoyl-sn-glycero-3-phospho-(1'-myo-inositol)	[M+H]+	0.924029471	HMDB0009815		Lipids and lipid-like molecules	Glycerophospholipids	Glycerophosphoinositols	3.764e+07	4.37825e+07	0.859706	-0.218085	down	0.0225616	1.20404
M323T32_1	323.25777	32.352300	diff	Prostaglandin e1 alcohol	[M+H-H2O]+	0.982686360023861			Lipids and lipid-like molecules	Fatty Acyls	Fatty alcohols	3.65576e+08	3.45948e+08	1.05674	0.0796181	up	0.00940918	1.03708
M480T176	480.34422	176.144000	diff	1-(1z-hexadecenyl)-sn-glycero-3-phosphocholine	[M+H]+	0.964265505	HMDB0010407		Lipids and lipid-like molecules	Glycerophospholipids	Glycerophosphocholines	1.01026e+08	8.85199e+07	1.14128	0.190647	up	0.0196605	1.30675
M468T189_2	468.30814	188.644000	diff	1-myristoyl-sn-glycero-3-phosphocholine	[M+H]+	0.994574824	HMDB0010379		Lipids and lipid-like molecules	Glycerophospholipids	Glycerophosphocholines	2.92064e+08	2.52364e+08	1.15731	0.210778	up	0.0376479	2.35162
M226T292	226.10471	291.741000	diff	Acetyl-dl-carnitine	[M+Na]+	0.929804188			Lipids and lipid-like molecules	Fatty Acyls	Fatty acid esters	1.35122e+08	1.12699e+08	1.19896	0.261784	up	0.0365397	1.60293
M426T163	426.35734	163.069000	diff	Oleoyl-l-carnitine	[M+H]+	0.963231138	HMDB0005065		Lipids and lipid-like molecules	Fatty Acyls	Fatty acid esters	3.33085e+08	2.73428e+08	1.21818	0.284727	up	0.0328654	2.75475
M427T163	427.36061	163.068000	diff	Echinocystic acid	[M+H-CH2O2]+	0.829250703089943		C08942	Lipids and lipid-like molecules	Prenol lipids	Triterpenoids	8.80695e+07	7.1894e+07	1.22499	0.292773	up	0.0443946	1.39952
M550T179_2	550.38643	179.302000	diff	1-o-hexadecyl-2-o-(2e-butenoyl)-sn-glyceryl-3-phosphocholine	[M+H]+	0.776256094			Lipids and lipid-like molecules	Glycerophospholipids	Glycerophosphocholines	2.95989e+08	2.34161e+08	1.26404	0.338044	up	0.00014069	3.55081
M424T165	424.34166	164.571000	diff	Linoleoylcarnitine	[M+H]+	0.997931540410149	HMDB0006469		Lipids and lipid-like molecules	Fatty Acyls	Fatty acid esters	2.19326e+08	1.68614e+08	1.30076	0.37935	up	0.0112608	2.80255
M372T170	372.31046	169.622000	diff	Myristoyl-l-carnitine	[M+H]+	0.9963798736398	HMDB0005066		Lipids and lipid-like molecules	Fatty Acyls	Fatty acid esters	1.34128e+08	1.01516e+08	1.32126	0.401911	up	0.00627428	2.40986
M487T156	487.27909	155.549000	diff	Pristimerin	[M+Na]+	0.942441765318943		C08633	Lipids and lipid-like molecules	Prenol lipids	Triterpenoids	9.60324e+07	7.08225e+07	1.35596	0.439313	up	0.0397857	1.9455
M502T186	502.29213	186.062500	diff	Alanine conjugated cholic acid	[M+Na]+	0.879103876564479			Lipids and lipid-like molecules	Steroids and steroid derivatives	Bile acids, alcohols and derivatives	3.94094e+07	2.69776e+07	1.46082	0.546779	up	0.0167253	1.55763
M456T248	456.33151	247.642000	diff	Lithocholylglycine	[M+Na]+	0.941820006930232	HMDB0000698	C15557	Lipids and lipid-like molecules	Steroids and steroid derivatives	Bile acids, alcohols and derivatives	1.38113e+07	6.90449e+06	2.00034	1.00024	up	0.00957846	1.23461
M362T72	362.32606	71.781600	diff	(r)-(+)-arachidonyl-1'-hydroxy-2'-propylamide	[M+H]+	0.966238341918222			Lipids and lipid-like molecules	Fatty Acyls	Fatty amides	2.15993e+08	1.0684e+08	2.02165	1.01553	up	0.00101348	4.82872
M357T163	357.27836	162.644000	diff	Chenodeoxycholate	[M+H-2H2O]+	0.992354757451624	HMDB0000518	C02528	Lipids and lipid-like molecules	Steroids and steroid derivatives	Bile acids, alcohols and derivatives	1.99767e+08	5.06568e+07	3.94353	1.97949	up	3.34463e-05	5.87082
M353T191	353.24731	191.196000	diff	6-ketoprostaglandin f1.alpha.	[M+H-H2O]+	0.949261696603181	HMDB0002886	C05961	Lipids and lipid-like molecules	Fatty Acyls	Eicosanoids	9.32883e+07	1.80558e+07	5.16666	2.36923	up	0.0229125	3.54501
M298T101	298.09652	100.671700	diff	S-methyl-5'-thioadenosine	[M+H]+	0.998475275683673	HMDB0001173	C00170	Nucleosides, nucleotides, and analogues	5'-deoxyribonucleosides	5'-deoxy-5'-thionucleosides	1.46019e+08	1.89125e+08	0.772076	-0.373186	down	0.00304556	3.17296
M282T273	282.11937	272.729000	diff	1-methyladenosine	[M+H]+	0.999634175527548	HMDB0003331	C02494	Nucleosides, nucleotides, and analogues	Purine nucleosides		7.2571e+07	7.94584e+07	0.913322	-0.130805	down	0.0206625	1.3399
M187T320	187.10756	320.263000	diff	Pro-Ala	[M+H]+	0.992059940360786			Organic acids and derivatives	Carboxylic acids and derivatives	Amino acids, peptides, and analogues	4.67843e+07	6.8369e+07	0.684291	-0.547317	down	0.00753569	2.02342
M215T277	215.13880	277.267000	diff	Pro-val	[M+H]+	0.998851329932619			Organic acids and derivatives	Carboxylic acids and derivatives	Amino acids, peptides, and analogues	1.18176e+07	1.67884e+07	0.703917	-0.506522	down	0.000314846	1.03841
M271T120	271.23766	120.112000	diff	4(z),7(z),10(z),13(z),16(z)-n-(2-hydroxyethyl)docosapentaenamide	[M+H-C4H9NO2]+	0.709829587812743			Organic acids and derivatives	Carboximidic acids and derivatives	Carboximidic acids	8.13848e+07	1.00346e+08	0.811045	-0.302145	down	0.0293989	2.01851
M170T365	170.09240	364.609000	diff	3-methyl-l-histidine	[M+H]+	0.999070200861402	HMDB0000479	C01152	Organic acids and derivatives	Carboxylic acids and derivatives	Amino acids, peptides, and analogues	1.14687e+09	1.29013e+09	0.888951	-0.169825	down	0.0245375	5.6935
M116T298_3	116.07035	297.679500	diff	L-hydroxyarginine	[M+H-CH5ON3]+	0.998333067172554	HMDB0004224	C05933	Organic acids and derivatives	Carboxylic acids and derivatives	Amino acids, peptides, and analogues	4.07051e+09	4.30238e+09	0.946106	-0.0799261	down	0.0448626	7.91986
M132T330_3	132.07670	330.259000	diff	Creatine	[M+H]+	0.998064156160668	HMDB0000064	C00300	Organic acids and derivatives	Carboxylic acids and derivatives	Amino acids, peptides, and analogues	1.21708e+10	1.28234e+10	0.949109	-0.0753542	down	0.0181207	14.2994
M141T299	141.06577	298.985000	diff	D-erythro-imidazolylglycerol phosphate	[M+H-H3O4P]+	0.748477192366953		C04666	Organic acids and derivatives	Organic phosphoric acids and derivatives	Phosphate esters	4.1957e+08	1.95754e+08	2.14335	1.09987	up	0.0224299	6.29324
M154T152	154.09740	152.108000	diff	N-acetylhistamine	[M+H]+	0.99599999641611	HMDB0013253	C05135	Organic acids and derivatives	Carboxylic acids and derivatives	Carboxylic acid derivatives	1.87176e+07	8.5911e+06	2.17872	1.12348	up	0.00168612	1.45476
M371T191	371.25789	191.213000	diff	Pro-Val-Arg	[M+H]+	0.815947005514194			Organic acids and derivatives	Carboxylic acids and derivatives	Amino acids, peptides, and analogues	4.43982e+07	1.06221e+07	4.17978	2.06343	up	0.0292649	2.3674
M288T45	288.28936	44.656700	diff	Heptadecasphinganine	[M+H]+	0.99190454240884			Organic nitrogen compounds	Organonitrogen compounds	Amines	8.60479e+08	1.10237e+09	0.780569	-0.357403	down	0.0014702	7.49391
M202T109	202.18011	109.206500	diff	Lobelanidine	[M+H-C8H10O2]+	0.963628095726701		C10156	Organic nitrogen compounds	Organonitrogen compounds	Amines	1.34132e+09	1.50818e+09	0.889361	-0.169159	down	0.00998108	6.22584
M122T575	122.08108	575.246000	diff	Tris(hydroxymethyl)aminomethane	[M+H]+	0.989461283995372	HMDB0240288	C07182	Organic nitrogen compounds	Organonitrogen compounds	Amines	7.05584e+07	5.31892e+07	1.32655	0.407684	up	0.0276766	1.57504
M282T99	282.27879	99.025900	diff	Sphingosine	[M+H-H2O]+	0.99887071365506	HMDB0000252	C00319	Organic nitrogen compounds	Organonitrogen compounds	Amines	2.2344e+08	1.56382e+08	1.42881	0.514817	up	0.00122531	3.60251
M258T134	258.27882	134.260000	diff	Myristamine oxide	[M+H]+	0.998259599			Organic nitrogen compounds	Organonitrogen compounds	Aminoxides	2.8284e+07	1.95708e+07	1.44521	0.531283	up	0.0211735	1.13152
M302T64	302.30500	63.834800	diff	Pro-Trp	[M+H]+	0.998679423	HMDB0000269	C00836	Organic nitrogen compounds	Organonitrogen compounds	Amines	7.03399e+08	4.66196e+08	1.50881	0.593407	up	0.00286471	6.79807
M318T70	318.29993	70.158800	diff	Phytosphingosine	[M+H]+	0.978070360762325	HMDB0004610	C12144	Organic nitrogen compounds	Organonitrogen compounds	Amines	8.21868e+08	4.28007e+08	1.92022	0.941271	up	0.000659778	9.28588
M194T273	194.13846	272.783000	diff	Benzenemethanol, .alpha.-[(1r)-1-(methylamino)butyl]-, (.alpha.s)-rel-	[M+H]+	0.717351815670767			Organic nitrogen compounds	Organonitrogen compounds	Amines	1.71721e+07	8.12668e+06	2.11305	1.07933	up	0.0345013	1.1604
M290T99	290.26860	98.763750	diff	Fingolimod	[M+H-H2O]+	0.982365710975026			Organic nitrogen compounds	Organonitrogen compounds	Amines	3.88681e+08	1.49989e+08	2.59139	1.37372	up	0.00665812	6.65971
M337T33_1	337.20065	33.018300	diff	Acebutolol	[M+H]+	0.766868118817336	HMDB0015324	C06803	Organic oxygen compounds	Organooxygen compounds	Carbonyl compounds	3.1475e+07	1.01945e+08	0.308744	-1.69552	down	0.0445308	3.30671
M192T373	192.02388	372.700500	diff	4-aminophenyl-1-thio-.beta.-d-galactopyranoside	[M+H-C2H8O4]+	0.943292361077537			Organic oxygen compounds	Organooxygen compounds	Carbohydrates and carbohydrate conjugates	3.28241e+07	3.93005e+07	0.835207	-0.259794	down	0.00764207	1.1415
M283T78	283.17474	78.441300	diff	Hexaethylene glycol	[M+H]+	0.99399353385054	HMDB0061822		Organic oxygen compounds	Organooxygen compounds	Ethers	2.63888e+08	2.43389e+08	1.08422	0.116658	up	0.0311941	1.27915
M262T296	262.20099	295.677000	diff	4-methoxy-.alpha.-pyrrolidinopentiophenone	[M+H]+	0.986262417187809			Organic oxygen compounds	Organooxygen compounds	Carbonyl compounds	5.7333e+07	3.3863e+07	1.69309	0.759659	up	0.00843612	1.98494
M123T299	123.05517	298.997000	diff	2-acetylpyrazine	[M+H]+	0.996985608453472	HMDB0031861		Organic oxygen compounds	Organooxygen compounds	Carbonyl compounds	1.52934e+08	7.04201e+07	2.17175	1.11886	up	0.0303031	3.76865
M263T289	263.07346	289.111000	diff	Cyanazine	[M+Na]+	0.990962337276571		C14299	Organoheterocyclic compounds	Triazines	Aminotriazines	1.02695e+08	1.61211e+08	0.63702	-0.650589	down	0.0122455	3.44551
M126T193	126.06621	192.600000	diff	5-methylcytosine	[M+H]+	0.999956527220173	HMDB0002894	C02376	Organoheterocyclic compounds	Diazines	Pyrimidines and pyrimidine derivatives	3.46149e+08	2.67749e+08	1.29281	0.370515	up	0.0161621	3.38321
M280T218	280.09017	218.464000	diff	Dibenz(a,h)acridine	[M+H]+	0.706282040633895		C19219	Organoheterocyclic compounds	Quinolines and derivatives	Benzoquinolines	7.49202e+07	4.89405e+07	1.53084	0.614326	up	0.0193432	2.01983
M200T292	200.04379	291.737000	diff	Pantoprazole	[M+H-C8H6F2N2O]+	0.789865506602054	HMDB0005017	C11806	Organoheterocyclic compounds	Benzimidazoles	Sulfinylbenzimidazoles	5.7569e+07	3.07239e+07	1.87375	0.90593	up	0.00564277	2.10707
M655T30	655.31536	29.870400	diff	Tetrahydrogambogic acid	[M+Na]+	0.731051143			Organoheterocyclic compounds	Benzopyrans	1-benzopyrans	1.38294e+08	6.82e+07	2.02777	1.01989	up	0.000201666	3.93934
M302T210	302.19604	210.364000	diff	Trachelanthine	[M+H]+	0.787645352447875	HMDB0035030	C08325				4.65212e+07	5.2862e+07	0.880051	-0.184341	down	0.005257	1.17292
M544T180_2	544.33961	180.155000	diff	1-Oleoyl-sn-glycero-3-phosphocholine	(M+Na)+	0.9754						8.36844e+09	6.83054e+09	1.22515	0.292959	up	0.0131872	17.014
M568T179	568.33943	179.260000	diff	1-Stearoyl-sn-glycerol 3-phosphocholine	(M-H+2Na)+	0.9817						1.15959e+09	9.14166e+08	1.26847	0.343089	up	0.0173573	6.14132
M218T83	218.21097	82.520300	diff	Prolintane	[M+H]+	0.995968402938578						4.46209e+08	3.21564e+08	1.38762	0.472614	up	0.00892542	4.54611
M274T68	274.27369	67.825800	diff	Fenpropidin	[M+H]+	0.997512159680588		C18726				2.46784e+09	1.76848e+09	1.39546	0.480742	up	0.00716433	11.3184
