# Supplementary material for: Metabolomic profiling in a rat model of visual fatigue associated with liver-kidney yin deficiency syndrome
Source: Front Endocrinol (Lausanne). 2025 Jul 28;16:1586581. doi: 10.3389/fendo.2025.1586581 (PMC12336029; doi:10.3389/fendo.2025.1586581)
Supplement: Supplementary Table 2 — List of differential metabolites between K1 and M2 groups under the negative mode. [file Table2.xlsx]

## Sheet: Sheet1
ID	m/z	rt(s)	diff	Name	adduct	score	HMDB	KEGG	SuperClass	Class	SubClass	Average(m2)	Average(k1)	Fold change	FC_length	FC_types	p-value	VIP
M245T86	245.02934	85.741000	diff	2-chloro-2'-hydroxy-4'-methylbenzophenone	[M-H]-	0.977399951			Benzenoids	Benzene and substituted derivatives	Benzophenones	2.59917e+07	3.53375e+07	0.735526	-0.443153	down	0.00428622	1.32475
M359T374	359.04512	373.596000	diff	Thieno[2,3-b]pyridine-5-carbonitrile, 6,7-dihydro-4-hydroxy-3-(2'-hydroxy[1,1'-biphenyl]-4-yl)-6-oxo-	[M-H]-	0.783938462			Benzenoids	Benzene and substituted derivatives	Biphenyls and derivatives	2.41587e+07	3.12303e+07	0.773568	-0.3704	down	0.00818368	1.09889
M199T190	198.95390	189.747000	diff	5-sulfosalicylic acid	[M-H-H2O]-	0.977752143	HMDB0011725	C16199	Benzenoids	Benzene and substituted derivatives	Benzenesulfonic acids and derivatives	4.98907e+07	5.83686e+07	0.854751	-0.226424	down	0.00467354	1.35865
M187T220_2	187.04199	220.272000	diff	1-hydroxy-2-naphthoic acid	[M-H]-	0.985254096785519		C03203	Benzenoids	Naphthalenes	Naphthalenecarboxylic acids and derivatives	2.60557e+09	2.88667e+09	0.902622	-0.147807	down	0.00307269	7.89177
M139T299	139.05141	299.186000	diff	3,5-dihydroxybenzyl alcohol	[M-H]-	0.850869252			Benzenoids	Phenols	Benzenediols	6.30027e+07	2.85716e+07	2.20508	1.14083	up	0.0256235	2.18929
M168T23	168.01575	22.625100	diff	2-methoxy-5-nitrophenol	[M-H]-	0.716167554760144		C17385	Benzenoids	Benzene and substituted derivatives	Nitrobenzenes	1.91735e+07	7.54687e+06	2.54059	1.34516	up	0.0115566	1.24339
M153T26	153.02021	25.570500	diff	.beta.-resorcylic acid	[M-H]-	0.991743304587818	HMDB0029666		Benzenoids	Benzene and substituted derivatives	Benzoic acids and derivatives	2.32317e+07	6.85267e+06	3.39016	1.76135	up	0.000203281	1.71497
M501T156	501.18616	156.136500	diff	Benzenepropanoic acid, 5-(3-carboxybenzoyl)-2-[[(5e)-6-(4-methoxyphenyl)-5-hexen-1-yl]oxy]-	[M-H]-	0.884061422			Benzenoids	Benzene and substituted derivatives	Benzophenones	2.31567e+07	6.66367e+06	3.47507	1.79704	up	0.000848899	1.68519
M411T117	411.25212	116.827000	diff	5-[(z)-14-(3,5-dihydroxyphenyl)tetradec-10-enyl]benzene-1,3-diol	[M-H]-	0.997483604196864			Benzenoids	Phenols	Benzenediols	2.69958e+07	3.24296e+06	8.32442	3.05735	up	0.0237635	1.87192
M319T37	319.22800	36.547050	diff	12s-hydroxy-5z,8z,10e,14z-eicosatetraenoic acid	[M-H]-	0.981248280788907		C14777	Lipids and lipid-like molecules	Fatty Acyls	Eicosanoids	2.6231e+08	5.49277e+08	0.477555	-1.06626	down	0.008509	6.9205
M301T47	301.21739	47.091800	diff	Eicosapentaenoic acid	[M-H]-	0.993792807201832	HMDB0001999	C06428	Lipids and lipid-like molecules	Fatty Acyls	Fatty acids and conjugates	2.77193e+08	3.73062e+08	0.743022	-0.428524	down	0.0344836	4.37458
M117T144	117.05543	144.458000	diff	2-hydroxy-3-methylbutyric acid	[M-H]-	0.913126034969282	HMDB0000407		Lipids and lipid-like molecules	Fatty Acyls	Fatty acids and conjugates	1.05208e+08	8.50427e+07	1.23712	0.306983	up	0.0307165	1.37372
M241T49	241.21737	49.367500	diff	Pentadecanoic acid	[M-H]-	0.999467519406991	HMDB0000826	C16537	Lipids and lipid-like molecules	Fatty Acyls	Fatty acids and conjugates	1.14477e+08	9.22841e+07	1.24049	0.310905	up	0.0286007	1.38646
M476T189	476.27877	189.138000	diff	Lpe 18:2	[M-H]-	0.976200030746551			Lipids and lipid-like molecules	Glycerophospholipids	Glycerophosphoethanolamines	4.35672e+07	3.37217e+07	1.29196	0.369565	up	0.0233568	1.08069
M161T293	161.04558	292.548000	diff	D-turanose	[M-H-C6H12O6]-	0.935598865848819	HMDB0011740	C19636	Lipids and lipid-like molecules	Fatty Acyls	Fatty acyl glycosides	3.15165e+08	2.34545e+08	1.34373	0.426241	up	0.0415828	3.04471
M431T100_2	431.31711	100.199000	diff	3.beta.,7.alpha.-dihydroxy-5-cholestenoic acid	[M-H]-	0.992998724628381		C17335	Lipids and lipid-like molecules	Steroids and steroid derivatives	Bile acids, alcohols and derivatives	7.7087e+07	5.3533e+07	1.43999	0.526061	up	0.00633429	1.68683
M209T99	209.11847	98.728200	diff	Jasmonic acid	[M-H]-	0.978887672702021	HMDB0032797	C08491	Lipids and lipid-like molecules	Fatty Acyls	Lineolic acids and derivatives	3.72171e+07	2.45549e+07	1.51567	0.599958	up	0.0286645	1.28309
M339T165	339.25428	165.241000	diff	Leukotriene b4	[M-H]1-	0.932578480095024	HMDB0001085	C02165	Lipids and lipid-like molecules	Fatty Acyls	Eicosanoids	1.92032e+07	1.22773e+07	1.56412	0.645348	up	0.0350375	1.01608
M285T202	285.20738	202.365500	diff	Hexadecanedioic acid	[M-H]-	0.964771198414219	HMDB0000672	C19615	Lipids and lipid-like molecules	Fatty Acyls	Fatty acids and conjugates	1.82556e+07	1.15084e+07	1.58629	0.665654	up	0.0280716	1.02885
M341T161	341.26997	161.489000	diff	Hexadecanedioic acid, 3,3,14,14-tetramethyl-	[M-H]-	0.942109454			Lipids and lipid-like molecules	Fatty Acyls	Fatty acids and conjugates	1.71057e+07	1.04299e+07	1.64007	0.713757	up	0.00339195	1.0039
M211T117	211.13410	116.529000	diff	Dodecanedioic acid	[M-H-H2O]-	0.899378223	HMDB0000623	C02678	Lipids and lipid-like molecules	Fatty Acyls	Fatty acids and conjugates	2.68115e+07	1.5443e+07	1.73616	0.795899	up	0.0139853	1.25696
M245T106_2	245.11843	105.956500	diff	2-cis-4-trans-abscisic acid	[M-H-H2O]-	0.912119310243042		C06082	Lipids and lipid-like molecules	Prenol lipids	Sesquiterpenoids	8.45011e+07	4.74193e+07	1.782	0.833495	up	0.00416215	2.24916
M437T74	437.25787	74.237700	diff	1-stearoyl-2-hydroxy-sn-glycero-3-phosphate	[M-H]-	0.716431454			Lipids and lipid-like molecules	Glycerophospholipids	Glycerophosphates	2.41808e+07	1.27692e+07	1.89368	0.92119	up	0.00254058	1.36132
M311T184	311.22297	183.866000	diff	(9z,12e)-15,16-dihydroxyoctadeca-9,12-dienoic acid	[M-H]-	0.942613373385553			Lipids and lipid-like molecules	Fatty Acyls	Lineolic acids and derivatives	3.44277e+08	1.80652e+08	1.90575	0.930361	up	0.0311563	5.0907
M375T86	375.29072	85.927950	diff	Lithocholic acid	[M-H]-	0.994262441715652	HMDB0000761	C03990	Lipids and lipid-like molecules	Steroids and steroid derivatives	Bile acids, alcohols and derivatives	4.98076e+07	2.41306e+07	2.06408	1.0455	up	0.0196407	1.96034
M487T184	487.30709	183.841000	diff	Polygalic acid	[M-H]-	0.998665899			Lipids and lipid-like molecules	Steroids and steroid derivatives	Hydroxysteroids	2.26725e+07	9.64156e+06	2.35154	1.2336	up	0.0419293	1.48438
M449T156	449.24448	155.841000	diff	5.alpha.-androstan-3.alpha.,17.beta.-diol-o-3-.beta.-glucuronic acid	[M-H-H2O]-	0.981723007			Lipids and lipid-like molecules	Steroids and steroid derivatives	Steroidal glycosides	2.13828e+07	7.64974e+06	2.79524	1.48297	up	0.00470238	1.46254
M471T171	471.31203	170.690000	diff	3-ketofusidic acid	[M-H-C2H2O]-	0.947767994122462			Lipids and lipid-like molecules	Steroids and steroid derivatives	Steroid esters	4.65495e+07	1.40659e+07	3.3094	1.72657	up	0.00807125	2.31285
M391T145	391.28570	145.493000	diff	Deoxycholic acid	[M-H]-	0.999895211341826	HMDB0000626	C04483	Lipids and lipid-like molecules	Steroids and steroid derivatives	Bile acids, alcohols and derivatives	1.06351e+09	2.89626e+08	3.672	1.87656	up	0.00243861	11.2399
M375T104	375.25433	103.968500	diff	(r)-butaprost (free acid)	[M-H-H2O]-	0.807997588885485			Lipids and lipid-like molecules	Fatty Acyls	Eicosanoids	2.04415e+07	5.18845e+06	3.93981	1.97813	up	0.00490046	1.64067
M485T103	485.32782	102.916000	diff	Quillaic acid	[M-H]-	0.960863731308904		C08972	Lipids and lipid-like molecules	Prenol lipids	Triterpenoids	1.05206e+08	2.21012e+07	4.76021	2.25103	up	0.00173122	3.79247
M245T196	245.01269	196.454000	diff	Isopentenyl pyrophosphate	[M-H]-	0.852656167133963	HMDB0001347	C00129	Lipids and lipid-like molecules	Prenol lipids	Isoprenoid phosphates	3.20805e+07	6.56674e+06	4.8853	2.28845	up	0.0226925	1.99027
M307T220	307.03490	220.271000	diff	2'-deoxyuridine 5'-monophosphate	[M-H]-	0.822144435757304	HMDB0001409	C00365	Nucleosides, nucleotides, and analogues	Pyrimidine nucleotides	Pyrimidine deoxyribonucleotides	2.13906e+08	2.40794e+08	0.888334	-0.170826	down	0.0478462	2.29114
M321T25	321.04397	25.333400	diff	Deoxythymidine 5'-phosphate (dTMP)	[M-H]-	0.941941970143203	HMDB0001227	C00364	Nucleosides, nucleotides, and analogues	Pyrimidine nucleotides	Pyrimidine deoxyribonucleotides	4.28467e+08	1.70684e+08	2.51029	1.32785	up	0.00244302	6.37932
M129T52	129.01941	51.805200	diff	(S)-2-Hydroxyglutarate	(M-H2O-H)-	0.7047	HMDB0000694	C03196	Organic acids and derivatives	Hydroxy acids and derivatives	Short-chain hydroxy acids and derivatives	2.37334e+07	3.13452e+07	0.757162	-0.401327	down	0.0297257	1.17354
M146T374_2	146.04597	373.761000	diff	DL-Glutamic acid	[M-H]-	0.98687206264418	HMDB0060475	C00025	Organic acids and derivatives	Carboxylic acids and derivatives	Amino acids, peptides, and analogues	4.54747e+08	5.71292e+08	0.795997	-0.329165	down	0.00308745	4.6505
M102T374	102.05618	373.761000	diff	D-2-aminobutyric acid	[M-H]-	0.999951280178665	HMDB0000452	C02261	Organic acids and derivatives	Carboxylic acids and derivatives	Amino acids, peptides, and analogues	5.86727e+07	7.29362e+07	0.804439	-0.313945	down	0.00269066	1.64031
M117T365	117.01943	365.018000	diff	Succinate	[M-H]-	0.989886894105586	HMDB0000254	C00042	Organic acids and derivatives	Carboxylic acids and derivatives	Dicarboxylic acids and derivatives	1.70034e+08	2.01879e+08	0.842257	-0.247667	down	0.0140484	2.25077
M89T220_2	89.02419	220.272000	diff	Dl-lactate	[M-H]-	0.998705438185322		C01432	Organic acids and derivatives	Hydroxy acids and derivatives	Alpha hydroxy acids and derivatives	1.3553e+10	1.54543e+10	0.876972	-0.189398	down	0.0188632	18.8215
M130T328_2	130.05106	327.793000	diff	Hydroxyproline	[M-H]-	0.993152425036464	HMDB0000725	C01157	Organic acids and derivatives	Carboxylic acids and derivatives	Amino acids, peptides, and analogues	1.92656e+08	2.16017e+08	0.891857	-0.165115	down	0.0372427	2.16271
M112T332	112.05162	332.376000	diff	Creatinine	[M-H]-	0.999285950938999	HMDB0000562	C00791	Organic acids and derivatives	Carboxylic acids and derivatives	Amino acids, peptides, and analogues	5.72499e+07	6.39827e+07	0.894772	-0.160408	down	0.0264177	1.08081
M131T356	131.04627	356.251000	diff	Asparagine	[M-H]-	0.995947510381509	HMDB0000168	C00152	Organic acids and derivatives	Carboxylic acids and derivatives	Amino acids, peptides, and analogues	1.01615e+08	1.10931e+08	0.916017	-0.126553	down	0.0193544	1.39667
M128T285	128.03537	284.645000	diff	L-pyroglutamic acid	[M-H]-	0.999958322297278	HMDB0000267	C01879	Organic acids and derivatives	Carboxylic acids and derivatives	Amino acids, peptides, and analogues	1.57002e+09	1.27897e+09	1.22757	0.295804	up	0.00312764	6.28705
M357T107	357.10157	107.211000	diff	Cyclohexanesulfamic acid	[2M-H]-	0.952157424768774	HMDB0031340	C02824	Organic acids and derivatives	Sulfamic acid derivatives	Cyclamates	1.88996e+08	1.29009e+08	1.46498	0.550885	up	0.0239897	2.54465
M393T31	393.06516	30.617850	diff	Norvaline, 5-phosphono-	[2M-H]-	0.798344913		C13734	Organic acids and derivatives	Carboxylic acids and derivatives	Amino acids, peptides, and analogues	2.54811e+07	1.48946e+07	1.71076	0.774639	up	0.0373043	1.16947
M496T53	496.27303	53.140000	diff	Microcystin lr	[M-2H]2-	0.93077278		C05371	Organic acids and derivatives	Peptidomimetics	Hybrid peptides	2.39138e+07	1.13627e+07	2.1046	1.07355	up	0.0344234	1.10584
M147T130	147.04525	130.013500	diff	3-hydroxyglutaric acid	[M-H]-	0.784650977	HMDB0000428		Organic acids and derivatives	Hydroxy acids and derivatives	Beta hydroxy acids and derivatives	4.33305e+07	1.428e+07	3.03434	1.60138	up	0.0231193	2.10798
M85T292	85.02968	291.892000	diff	1,4-butynediol	[M-H]-	0.852347465	HMDB0012136	C05771	Organic oxygen compounds	Organooxygen compounds	Alcohols and polyols	1.76747e+08	1.45337e+08	1.21612	0.282285	up	0.00403903	1.98158
M113T292	113.02464	291.889000	diff	D-galacturonic acid	[M-H-CH4O4]-	0.995897430980438	HMDB0002545	C00333	Organic oxygen compounds	Organooxygen compounds	Carbohydrates and carbohydrate conjugates	3.593e+08	2.90299e+08	1.23769	0.30765	up	0.00234241	3.06549
M71T292	71.01400	291.845500	diff	Pyruvaldehyde	[M-H]-	0.997507605	HMDB0001167	C00546	Organic oxygen compounds	Organooxygen compounds	Carbonyl compounds	2.31731e+08	1.70153e+08	1.3619	0.44562	up	0.0183722	2.78225
M258T32	258.04419	32.404300	diff	D-glucosamine 1-phosphate	[M-H]-	0.814094038311147	HMDB0001109	C06156	Organic oxygen compounds	Organooxygen compounds	Carbohydrates and carbohydrate conjugates	2.55123e+07	1.48267e+07	1.7207	0.782997	up	0.00440996	1.31226
M155T140	155.04632	139.856000	diff	Shikimate	[M-H-H2O]-	0.829834561777296	HMDB0003070	C00493	Organic oxygen compounds	Organooxygen compounds	Alcohols and polyols	8.00668e+07	2.92686e+07	2.73559	1.45185	up	0.025359	2.85026
M275T216_1	275.02332	215.603500	diff	6-phosphogluconic acid	[M-H]-	0.77558594078801	HMDB0001316	C00345	Organic oxygen compounds	Organooxygen compounds	Carbohydrates and carbohydrate conjugates	2.58548e+07	2.34555e+06	11.0229	3.46243	up	0.000955672	1.94079
M137T399	137.03578	398.901000	diff	Urocanate	[M-H]-	0.957311279353899	HMDB0000301	C00785	Organoheterocyclic compounds	Azoles	Imidazoles	9.18636e+06	1.67937e+07	0.547013	-0.870352	down	0.01026	1.08926
M182T35	182.04595	35.205200	diff	4-pyridoxic acid	[M-H]-	0.992123787410983	HMDB0000017	C00847	Organoheterocyclic compounds	Pyridines and derivatives	Pyridinecarboxylic acids and derivatives	6.14068e+07	8.82808e+07	0.695585	-0.523701	down	0.0232121	1.80488
M175T41	175.02350	40.542900	diff	Vitamin c	[M-H]-	0.997924981778908	HMDB0000044	C00072	Organoheterocyclic compounds	Dihydrofurans	Furanones	1.33152e+08	1.65246e+08	0.805782	-0.311539	down	0.0324376	2.1638
M111T86	111.01998	85.644100	diff	Uracil	[M-H]-	0.999849221233252	HMDB0000300	C00106	Organoheterocyclic compounds	Diazines	Pyrimidines and pyrimidine derivatives	9.67514e+08	1.08803e+09	0.889234	-0.169365	down	0.0250595	4.74907
M356T32	356.11746	32.472300	diff	1h-indole-1-butanoic acid, 3-(1-naphthalenylcarbonyl)-	[M-H]-	0.875239260934116			Organoheterocyclic compounds	Indoles and derivatives	Naphthoylindoles	1.2499e+08	1.34656e+08	0.928217	-0.107465	down	0.0466495	1.33775
M242T134	242.17625	134.373000	diff	Etodolac	[M-H-CO2]-	0.929275731057482	HMDB0014887	C06991	Organoheterocyclic compounds	Indoles and derivatives	Indolyl carboxylic acids and derivatives	2.79412e+07	1.85624e+07	1.50526	0.590009	up	0.0140051	1.13548
M501T114	501.32258	114.249000	diff	Propanoic acid, 2-[[4-[2-[[(cyclohexylamino)carbonyl](4-cyclohexylbutyl)amino]ethyl]phenyl]thio]-2-methyl-	[M-H]-	0.995301745491089		C15622	Organosulfur compounds	Thioethers	Aryl thioethers	7.14918e+07	7.86394e+06	9.09109	3.18445	up	0.00345641	3.22671
M335T43	335.07927	43.309900	diff	Psoralidin	[M-H]-	0.959527780038131	HMDB0034050	C10523	Phenylpropanoids and polyketides	Isoflavonoids	Coumestans	2.98879e+07	6.08505e+07	0.491169	-1.02571	down	0.00440321	2.39548
M165T132	165.05583	131.737000	diff	Phenyllactic acid	[M-H]-	0.994405430989702	HMDB0000779	C01479	Phenylpropanoids and polyketides	Phenylpropanoic acids		1.6484e+08	3.49664e+07	4.71423	2.23702	up	0.0071157	4.46693
M255T41	254.98167	40.547600	diff	4-methylumbelliferyl sulfate	[M-H]-	0.956217237		C11585				1.86555e+09	2.29499e+09	0.812879	-0.298888	down	0.030631	7.97535
M249T82	249.14973	81.544550	diff	Gemfibrozil	[M-H]-	0.987080649007488	HMDB0015371	C07020				5.65101e+07	3.68401e+07	1.53393	0.617233	up	0.0140334	1.41003
M405T193	405.26506	193.315000	diff	3-dehydrocholic acid	[M-H]-	0.999822885630072						5.35682e+08	1.14705e+08	4.67007	2.22344	up	0.0103423	8.29542
