# Supplementary material for: Metabolomic profiling in a rat model of visual fatigue associated with liver-kidney yin deficiency syndrome
Source: Front Endocrinol (Lausanne). 2025 Jul 28;16:1586581. doi: 10.3389/fendo.2025.1586581 (PMC12336029; doi:10.3389/fendo.2025.1586581)
Supplement: Supplementary Table 3 — List of differential metabolites between K1 and M3 groups under the positive mode. [file Table3.xlsx]

## Sheet: Sheet1
ID	m/z	rt(s)	diff	Name	adduct	score	HMDB	KEGG	SuperClass	Class	SubClass	Average(m3)	Average(k1)	Fold change	FC_length	FC_types	p-value	VIP
M218T268_1	218.13834	267.746500	diff	Pentazocine	[M+H-C5H8]+	0.732432582606613	HMDB0014790	C07421	Alkaloids and derivatives	6,7-benzomorphans	2,6-dimethyl-3-benzazocines	3.66982e+08	2.84575e+08	1.28958	0.366901	up	0.0327261	3.54601
M173T270	173.07059	270.026000	diff	Menadione	[M+H]+	0.998416035550254	HMDB0001892	C05377	Benzenoids	Naphthalenes	Naphthoquinones	2.8279e+07	3.48577e+07	0.81127	-0.301746	down	0.0490919	1.09957
M246T74	246.24241	73.769800	diff	2,4,6-tri-tert-butylaniline	[M+H-CH4]+	0.970509672			Benzenoids	Benzene and substituted derivatives	Phenylpropanes	5.07975e+08	3.44672e+08	1.47379	0.559531	up	0.00753508	5.14826
M278T321_1	278.19597	320.918000	diff	Eddp	[M+H]+	0.987037889359222		C16659	Benzenoids	Benzene and substituted derivatives	Diphenylmethanes	1.67717e+07	7.79561e+06	2.15143	1.1053	up	0.00566886	1.25564
M306T288	306.22725	287.798500	diff	Capsaicin	[M+H]+	0.936957433403987	HMDB0002227	C06866	Benzenoids	Phenols	Methoxyphenols	3.32723e+07	1.52833e+07	2.17703	1.12236	up	0.000878749	1.90863
M604T185	603.53494	185.232000	diff	1-stearoyl-2-linoleoyl-sn-glycero-3-phospho-l-serine	[M+H-C3H8NO6P]+	0.922264438448532	HMDB0012380		Lipids and lipid-like molecules	Glycerophospholipids	Glycerophosphoserines	4.40007e+07	5.38176e+07	0.817591	-0.290549	down	0.0314341	1.36614
M888T181	887.56364	181.423500	diff	1-stearoyl-2-arachidonoyl-sn-glycero-3-phospho-(1'-myo-inositol)	[M+H]+	0.924029471	HMDB0009815		Lipids and lipid-like molecules	Glycerophospholipids	Glycerophosphoinositols	3.7361e+07	4.37825e+07	0.853332	-0.22882	down	0.0226239	1.11667
M226T292	226.10471	291.741000	diff	Acetyl-dl-carnitine	[M+Na]+	0.929804188			Lipids and lipid-like molecules	Fatty Acyls	Fatty acid esters	1.3233e+08	1.12699e+08	1.17419	0.231661	up	0.0216438	1.64262
M508T185	508.37566	185.213000	diff	1-(1z-octadecenyl)-sn-glycero-3-phosphocholine	[M+H]+	0.928112589	HMDB0013122		Lipids and lipid-like molecules	Glycerophospholipids	Glycerophosphocholines	1.71977e+08	1.39465e+08	1.23312	0.302313	up	0.0270014	2.09077
M424T165	424.34166	164.571000	diff	Linoleoylcarnitine	[M+H]+	0.997931540410149	HMDB0006469		Lipids and lipid-like molecules	Fatty Acyls	Fatty acid esters	2.11369e+08	1.68614e+08	1.25356	0.326037	up	0.0489461	2.40665
M550T179_2	550.38643	179.302000	diff	1-o-hexadecyl-2-o-(2e-butenoyl)-sn-glyceryl-3-phosphocholine	[M+H]+	0.776256094			Lipids and lipid-like molecules	Glycerophospholipids	Glycerophosphocholines	2.95159e+08	2.34161e+08	1.2605	0.333991	up	0.000324653	3.31682
M426T163	426.35734	163.069000	diff	Oleoyl-l-carnitine	[M+H]+	0.963231138	HMDB0005065		Lipids and lipid-like molecules	Fatty Acyls	Fatty acid esters	3.45343e+08	2.73428e+08	1.26301	0.33687	up	0.0377613	3.23765
M427T163	427.36061	163.068000	diff	Echinocystic acid	[M+H-CH2O2]+	0.829250703089943		C08942	Lipids and lipid-like molecules	Prenol lipids	Triterpenoids	9.34725e+07	7.1894e+07	1.30014	0.378671	up	0.0255612	1.81285
M344T175	344.27924	174.723000	diff	Lauroyl-l-carnitine	[M+H]+	0.994045844936838	HMDB0002250		Lipids and lipid-like molecules	Fatty Acyls	Fatty acid esters	3.7919e+07	2.90173e+07	1.30677	0.386005	up	0.00664997	1.16982
M372T170	372.31046	169.622000	diff	Myristoyl-l-carnitine	[M+H]+	0.9963798736398	HMDB0005066		Lipids and lipid-like molecules	Fatty Acyls	Fatty acid esters	1.4541e+08	1.01516e+08	1.43239	0.518425	up	0.00607123	2.73482
M232T246	232.15407	246.333000	diff	Isobutyryl-l-carnitine	[M+H]+	0.978820647313453	HMDB0000736		Lipids and lipid-like molecules	Fatty Acyls	Fatty acid esters	5.63612e+08	3.72326e+08	1.51376	0.598136	up	0.0164167	6.07738
M357T163	357.27836	162.644000	diff	Chenodeoxycholate	[M+H-2H2O]+	0.992354757451624	HMDB0000518	C02528	Lipids and lipid-like molecules	Steroids and steroid derivatives	Bile acids, alcohols and derivatives	8.57071e+07	5.06568e+07	1.69192	0.758659	up	0.043022	2.37783
M456T248	456.33151	247.642000	diff	Lithocholylglycine	[M+Na]+	0.941820006930232	HMDB0000698	C15557	Lipids and lipid-like molecules	Steroids and steroid derivatives	Bile acids, alcohols and derivatives	1.33925e+07	6.90449e+06	1.93968	0.955817	up	0.0178035	1.07739
M362T72	362.32606	71.781600	diff	(r)-(+)-arachidonyl-1'-hydroxy-2'-propylamide	[M+H]+	0.966238341918222			Lipids and lipid-like molecules	Fatty Acyls	Fatty amides	2.32518e+08	1.0684e+08	2.17632	1.12189	up	0.000166816	5.20659
M373T189	373.27348	189.294000	diff	.beta.-muricholic acid	[M+H-2H2O]+	0.987564009587879	HMDB0000415	C17726	Lipids and lipid-like molecules	Steroids and steroid derivatives	Bile acids, alcohols and derivatives	3.99961e+07	1.6352e+07	2.44594	1.29039	up	0.0354982	1.98118
M282T273	282.11937	272.729000	diff	1-methyladenosine	[M+H]+	0.999634175527548	HMDB0003331	C02494	Nucleosides, nucleotides, and analogues	Purine nucleosides		7.24194e+07	7.94584e+07	0.911414	-0.133822	down	0.00768819	1.30811
M166T267	166.08594	267.243000	diff	Phenylalanine	[M+H]+	0.999901407295739	HMDB0000159	C00079	Organic acids and derivatives	Carboxylic acids and derivatives	Amino acids, peptides, and analogues	1.92595e+08	2.99169e+08	0.643765	-0.635393	down	0.0136692	4.3975
M219T383	219.09737	382.806500	diff	5-L-Glutamyl-L-alanine	[M+H]+	0.945134898	HMDB0006248	C03740	Organic acids and derivatives	Carboxylic acids and derivatives	"Amino acids, peptides, and analogues"	1.22606e+07	1.83294e+07	0.668907	-0.580123	down	0.00925235	1.07124
M86T326_1	86.05993	326.309000	diff	.gamma.-aminobutyric acid	[M+H-H2O]+	0.965779954	HMDB0000112	C00334	Organic acids and derivatives	Carboxylic acids and derivatives	Amino acids, peptides, and analogues	5.02626e+07	5.91466e+07	0.849797	-0.234809	down	0.00821545	1.37654
M203T478_1	203.14975	478.443000	diff	Ng,ng-dimethyl-l-arginine	[M+H]+	0.994765441305154	HMDB0001539	C03626	Organic acids and derivatives	Carboxylic acids and derivatives	Amino acids, peptides, and analogues	7.09746e+08	7.64762e+08	0.928061	-0.107709	down	0.0187978	3.44799
M141T299	141.06577	298.985000	diff	D-erythro-imidazolylglycerol phosphate	[M+H-H3O4P]+	0.748477192366953		C04666	Organic acids and derivatives	Organic phosphoric acids and derivatives	Phosphate esters	3.97941e+08	1.95754e+08	2.03286	1.02351	up	0.00618142	6.04361
M154T152	154.09740	152.108000	diff	N-acetylhistamine	[M+H]+	0.99599999641611	HMDB0013253	C05135	Organic acids and derivatives	Carboxylic acids and derivatives	Carboxylic acid derivatives	3.65522e+07	8.5911e+06	4.25465	2.08904	up	0.000143857	2.45911
M288T45	288.28936	44.656700	diff	Heptadecasphinganine	[M+H]+	0.99190454240884			Organic nitrogen compounds	Organonitrogen compounds	Amines	9.50377e+08	1.10237e+09	0.862118	-0.214043	down	0.00837516	5.66312
M122T575	122.08108	575.246000	diff	Tris(hydroxymethyl)aminomethane	[M+H]+	0.989461283995372	HMDB0240288	C07182	Organic nitrogen compounds	Organonitrogen compounds	Amines	6.71443e+07	5.31892e+07	1.26237	0.336131	up	0.0193171	1.34754
M302T64	302.30500	63.834800	diff	Pro-Trp	[M+H]+	0.998679423	HMDB0000269	C00836	Organic nitrogen compounds	Organonitrogen compounds	Amines	6.97393e+08	4.66196e+08	1.49592	0.581036	up	0.000175106	6.88371
M184T318	184.09011	318.227000	diff	Phosphocholine	[M+H]+	0.993368521023198	HMDB0001565	C00588	Organic nitrogen compounds	Organonitrogen compounds	Quaternary ammonium salts	2.02578e+07	1.19485e+07	1.69543	0.761651	up	0.0204028	1.16628
M282T99	282.27879	99.025900	diff	Sphingosine	[M+H-H2O]+	0.99887071365506	HMDB0000252	C00319	Organic nitrogen compounds	Organonitrogen compounds	Amines	2.78689e+08	1.56382e+08	1.78211	0.833586	up	1.20307e-06	5.51801
M258T134	258.27882	134.260000	diff	Myristamine oxide	[M+H]+	0.998259599			Organic nitrogen compounds	Organonitrogen compounds	Aminoxides	3.52139e+07	1.95708e+07	1.79931	0.847442	up	0.0183104	1.51395
M230T139	230.24753	139.044500	diff	Lauryldimethylamine oxide	[M+H]+	0.992782756			Organic nitrogen compounds	Organonitrogen compounds	Aminoxides	6.31876e+07	3.507e+07	1.80175	0.849402	up	0.0476308	1.92818
M318T70	318.29993	70.158800	diff	Phytosphingosine	[M+H]+	0.978070360762325	HMDB0004610	C12144	Organic nitrogen compounds	Organonitrogen compounds	Amines	8.69254e+08	4.28007e+08	2.03093	1.02214	up	0.000239556	9.68075
M210T217	210.10987	217.022000	diff	2,2-bis[hydroxymethyl]-2,2',2''-nitrilotriethanol	[M+H]+	0.983315407348184			Organic nitrogen compounds	Organonitrogen compounds	Amines	1.25826e+07	4.17936e+06	3.01066	1.59008	up	0.00162393	1.32282
M290T99	290.26860	98.763750	diff	Fingolimod	[M+H-H2O]+	0.982365710975026			Organic nitrogen compounds	Organonitrogen compounds	Amines	5.22256e+08	1.49989e+08	3.48195	1.7999	up	0.00719141	8.06706
M153T295	153.06330	294.985000	diff	2',4'-dihydroxyacetophenone	[M+H]+	0.95684347257586	HMDB0029659	C03663	Organic oxygen compounds	Organooxygen compounds	Carbonyl compounds	2.83609e+07	3.60526e+07	0.786652	-0.346203	down	0.0346342	1.11404
M244T245	244.07886	245.155000	diff	N-acetyl-d-galactosamine	[M+Na]+	0.999584782146199	HMDB0000212	C01074	Organic oxygen compounds	Organooxygen compounds	Carbohydrates and carbohydrate conjugates	2.44134e+08	2.14959e+08	1.13573	0.183616	up	0.0266032	1.93001
M129T323	129.06578	323.086000	diff	Dulcitol	[M+H-3H2O]+	0.958655077580214	HMDB0000107	C01697	Organic oxygen compounds	Organooxygen compounds	Carbohydrates and carbohydrate conjugates	9.76178e+07	6.78312e+07	1.43913	0.525195	up	0.00258024	2.33733
M262T296	262.20099	295.677000	diff	4-methoxy-.alpha.-pyrrolidinopentiophenone	[M+H]+	0.986262417187809			Organic oxygen compounds	Organooxygen compounds	Carbonyl compounds	6.20372e+07	3.3863e+07	1.83201	0.873426	up	0.00197809	2.31298
M123T299	123.05517	298.997000	diff	2-acetylpyrazine	[M+H]+	0.996985608453472	HMDB0031861		Organic oxygen compounds	Organooxygen compounds	Carbonyl compounds	1.3526e+08	7.04201e+07	1.92076	0.94168	up	0.0138499	3.27493
M137T294	137.07050	294.352000	diff	N-methylnicotinamide	[M+H]+	0.997086286246158	HMDB0003152		Organoheterocyclic compounds	Pyridines and derivatives	Pyridinecarboxylic acids and derivatives	2.66246e+08	3.72011e+08	0.715694	-0.482585	down	0.00535235	4.60271
M410T258	410.04071	258.065000	diff	Thifensulfuron-methyl	[M+Na]+	0.80148277203087		C10957	Organoheterocyclic compounds	Thiophenes	Thiophene carboxylic acids and derivatives	4.7978e+07	5.70574e+07	0.840873	-0.25004	down	0.0403562	1.29251
M191T352_2	191.04027	351.673000	diff	4-nitroquinoline-1-oxide	[M+H]+	0.984962635661122		C03474	Organoheterocyclic compounds	Quinolines and derivatives	Nitroquinolines and derivatives	4.92165e+08	4.4648e+08	1.10232	0.140545	up	0.0340877	2.03583
M221T368	221.01788	367.692000	diff	2-(4-pyridyl)-4-methylthiazole-5-carboxylic acid	[M+H]+	0.998333636056712			Organoheterocyclic compounds	Azoles	Thiazoles	1.59067e+08	1.4237e+08	1.11728	0.159985	up	0.0071986	1.55348
M280T218	280.09017	218.464000	diff	Dibenz(a,h)acridine	[M+H]+	0.706282040633895		C19219	Organoheterocyclic compounds	Quinolines and derivatives	Benzoquinolines	6.78037e+07	4.89405e+07	1.38543	0.470334	up	0.0329775	1.72134
M200T292	200.04379	291.737000	diff	Pantoprazole	[M+H-C8H6F2N2O]+	0.789865506602054	HMDB0005017	C11806	Organoheterocyclic compounds	Benzimidazoles	Sulfinylbenzimidazoles	6.27393e+07	3.07239e+07	2.04203	1.03001	up	0.0210608	2.24413
M655T30	655.31536	29.870400	diff	Tetrahydrogambogic acid	[M+Na]+	0.731051143			Organoheterocyclic compounds	Benzopyrans	1-benzopyrans	1.40455e+08	6.82e+07	2.05945	1.04226	up	0.00318346	3.60859
M218T327	218.17472	326.969000	diff	Butylate	[M+H]+	0.972003014977718		C14323	Organosulfur compounds	Thiocarbonyl compounds	Thiocarbamic acid derivatives	9.9551e+06	2.95398e+06	3.37006	1.75278	up	0.0169176	1.03974
M133T36	133.08576	35.985300	diff	4-phenylbutan-2-ol	[M+H-H2O]+	0.949058953273263	HMDB0031613					5.14051e+07	1.80703e+08	0.284473	-1.81364	down	0.0470188	4.28283
M260T213	260.18542	213.047000	diff	Propranolol	[M+H]+	0.710540402990963	HMDB0001849	C07407				6.14125e+07	4.97097e+07	1.23542	0.305006	up	0.0275651	1.25845
M274T68	274.27369	67.825800	diff	Fenpropidin	[M+H]+	0.997512159680588		C18726				2.66374e+09	1.76848e+09	1.50623	0.590947	up	0.00116546	12.9222
M218T83	218.21097	82.520300	diff	Prolintane	[M+H]+	0.995968402938578						5.02811e+08	3.21564e+08	1.56364	0.644911	up	0.0153458	5.26612
M174T299	174.12421	298.878000	diff	Swainsonine	[M+H]+	0.989225854343959		C10173				1.46532e+07	8.68619e+06	1.68696	0.754424	up	0.000299264	1.15496
M292T304	292.21162	304.308000	diff	L-bunolol	[M+H]+	0.960574222776422	HMDB0015341	C07914				1.02373e+07	3.43616e+06	2.97928	1.57496	up	0.000850457	1.17048
