# Supplementary material for: Metabolomic profiling in a rat model of visual fatigue associated with liver-kidney yin deficiency syndrome
Source: Front Endocrinol (Lausanne). 2025 Jul 28;16:1586581. doi: 10.3389/fendo.2025.1586581 (PMC12336029; doi:10.3389/fendo.2025.1586581)
Supplement: Supplementary Table 4 — List of differential metabolites between K1 and M3 groups under the negative mode. [file Table4.xlsx]

## Sheet: Sheet1
ID	m/z	rt(s)	diff	Name	adduct	score	HMDB	KEGG	SuperClass	Class	SubClass	Average(m3)	Average(k1)	Fold change	FC_length	FC_types	p-value	VIP
M199T190	198.95390	189.747000	diff	5-sulfosalicylic acid	[M-H-H2O]-	0.977752143	HMDB0011725	C16199	Benzenoids	Benzene and substituted derivatives	Benzenesulfonic acids and derivatives	5.31307e+07	5.83686e+07	0.910261	-0.135648	down	0.0313017	1.33244
M123T77	122.97559	76.974850	diff	Orcinol	[M-H]-	0.946298333		C00727	Benzenoids	Phenols	Benzenediols	4.35038e+08	3.07421e+08	1.41512	0.500928	up	0.0405573	3.96844
M217T32	217.01766	31.917400	diff	Ponceau 6	[M-2H]2-	0.840239188			Benzenoids	Naphthalenes	Naphthalene sulfonic acids and derivatives	1.98529e+08	1.32198e+08	1.50176	0.586651	up	0.0197218	2.92834
M139T299	139.05141	299.186000	diff	3,5-dihydroxybenzyl alcohol	[M-H]-	0.850869252			Benzenoids	Phenols	Benzenediols	5.51934e+07	2.85716e+07	1.93176	0.949913	up	0.0149229	1.99531
M168T23	168.01575	22.625100	diff	2-methoxy-5-nitrophenol	[M-H]-	0.716167554760144		C17385	Benzenoids	Benzene and substituted derivatives	Nitrobenzenes	1.81079e+07	7.54687e+06	2.39939	1.26267	up	0.0148803	1.24825
M153T26	153.02021	25.570500	diff	.beta.-resorcylic acid	[M-H]-	0.991743304587818	HMDB0029666		Benzenoids	Benzene and substituted derivatives	Benzoic acids and derivatives	1.81853e+07	6.85267e+06	2.65376	1.40804	up	0.00295978	1.30159
M301T47	301.21739	47.091800	diff	Eicosapentaenoic acid	[M-H]-	0.993792807201832	HMDB0001999	C06428	Lipids and lipid-like molecules	Fatty Acyls	Fatty acids and conjugates	2.35139e+08	3.73062e+08	0.630296	-0.665899	down	0.00578834	5.69523
M277T37	277.21737	36.605000	diff	Linolenic acid	[M-H]-	0.999782775586594	HMDB0001388	C06427	Lipids and lipid-like molecules	Fatty Acyls	Lineolic acids and derivatives	2.51601e+08	3.48007e+08	0.722978	-0.467976	down	0.0476794	4.81638
M457T232	457.23649	231.539500	diff	1-(5z,8z,11z,14z-eicosatetraenoyl)-sn-glycero-3-phosphate	[M-H]-	0.71381718			Lipids and lipid-like molecules	Glycerophospholipids	Glycerophosphates	6.42343e+07	4.77233e+07	1.34597	0.428648	up	0.018836	1.21343
M117T144	117.05543	144.458000	diff	2-hydroxy-3-methylbutyric acid	[M-H]-	0.913126034969282	HMDB0000407		Lipids and lipid-like molecules	Fatty Acyls	Fatty acids and conjugates	1.15984e+08	8.50427e+07	1.36383	0.447669	up	0.0234444	1.82489
M431T100_2	431.31711	100.199000	diff	3.beta.,7.alpha.-dihydroxy-5-cholestenoic acid	[M-H]-	0.992998724628381		C17335	Lipids and lipid-like molecules	Steroids and steroid derivatives	Bile acids, alcohols and derivatives	7.621e+07	5.3533e+07	1.42361	0.509553	up	0.0149799	1.37788
M245T106_2	245.11843	105.956500	diff	2-cis-4-trans-abscisic acid	[M-H-H2O]-	0.912119310243042		C06082	Lipids and lipid-like molecules	Prenol lipids	Sesquiterpenoids	8.02254e+07	4.74193e+07	1.69183	0.758585	up	9.96668e-05	2.17076
M311T184	311.22297	183.866000	diff	(9z,12e)-15,16-dihydroxyoctadeca-9,12-dienoic acid	[M-H]-	0.942613373385553			Lipids and lipid-like molecules	Fatty Acyls	Lineolic acids and derivatives	3.1535e+08	1.80652e+08	1.74562	0.803742	up	0.0113599	4.53087
M437T74	437.25787	74.237700	diff	1-stearoyl-2-hydroxy-sn-glycero-3-phosphate	[M-H]-	0.716431454			Lipids and lipid-like molecules	Glycerophospholipids	Glycerophosphates	2.37976e+07	1.27692e+07	1.86366	0.898141	up	0.0377341	1.17578
M333T120	333.20730	120.047000	diff	Prostaglandin b2	[M-H]-	0.988851076607065		C05954	Lipids and lipid-like molecules	Fatty Acyls	Eicosanoids	2.85238e+07	1.3442e+07	2.12199	1.08542	up	0.0128362	1.52175
M485T103	485.32782	102.916000	diff	Quillaic acid	[M-H]-	0.960863731308904		C08972	Lipids and lipid-like molecules	Prenol lipids	Triterpenoids	5.01925e+07	2.21012e+07	2.27103	1.18335	up	0.0414167	2.11593
M487T184	487.30709	183.841000	diff	Polygalic acid	[M-H]-	0.998665899			Lipids and lipid-like molecules	Steroids and steroid derivatives	Hydroxysteroids	2.91139e+07	9.64156e+06	3.01963	1.59437	up	0.0178841	1.81113
M245T196	245.01269	196.454000	diff	Isopentenyl pyrophosphate	[M-H]-	0.852656167133963	HMDB0001347	C00129	Lipids and lipid-like molecules	Prenol lipids	Isoprenoid phosphates	2.69368e+07	6.56674e+06	4.102	2.03633	up	0.0086089	1.6936
M471T171	471.31203	170.690000	diff	3-ketofusidic acid	[M-H-C2H2O]-	0.947767994122462			Lipids and lipid-like molecules	Steroids and steroid derivatives	Steroid esters	6.03461e+07	1.40659e+07	4.29025	2.10106	up	0.026517	2.77673
M321T25	321.04397	25.333400	diff	Deoxythymidine 5'-phosphate (dTMP)	[M-H]-	0.941941970143203	HMDB0001227	C00364	Nucleosides, nucleotides, and analogues	Pyrimidine nucleotides	Pyrimidine deoxyribonucleotides	4.20331e+08	1.70684e+08	2.46262	1.30019	up	0.0181447	6.3888
M130T328_2	130.05106	327.793000	diff	Hydroxyproline	[M-H]-	0.993152425036464	HMDB0000725	C01157	Organic acids and derivatives	Carboxylic acids and derivatives	Amino acids, peptides, and analogues	1.78585e+08	2.16017e+08	0.826718	-0.274533	down	0.00227912	3.13387
M128T285	128.03537	284.645000	diff	L-pyroglutamic acid	[M-H]-	0.999958322297278	HMDB0000267	C01879	Organic acids and derivatives	Carboxylic acids and derivatives	Amino acids, peptides, and analogues	1.76536e+09	1.27897e+09	1.3803	0.464982	up	6.22987e-05	8.79627
M147T130	147.04525	130.013500	diff	3-hydroxyglutaric acid	[M-H]-	0.784650977	HMDB0000428		Organic acids and derivatives	Hydroxy acids and derivatives	Beta hydroxy acids and derivatives	3.27035e+07	1.428e+07	2.29016	1.19545	up	0.00350632	1.68859
M393T31	393.06516	30.617850	diff	Norvaline, 5-phosphono-	[2M-H]-	0.798344913		C13734	Organic acids and derivatives	Carboxylic acids and derivatives	Amino acids, peptides, and analogues	5.25979e+07	1.48946e+07	3.53133	1.82021	up	0.00575787	2.57773
M155T140	155.04632	139.856000	diff	Shikimate	[M-H-H2O]-	0.829834561777296	HMDB0003070	C00493	Organic oxygen compounds	Organooxygen compounds	Alcohols and polyols	3.91545e+06	2.92686e+07	0.133776	-2.90211	down	0.0439683	1.77782
M85T292	85.02968	291.892000	diff	1,4-butynediol	[M-H]-	0.852347465	HMDB0012136	C05771	Organic oxygen compounds	Organooxygen compounds	Alcohols and polyols	1.8438e+08	1.45337e+08	1.26864	0.343286	up	0.00749787	2.05156
M113T292	113.02464	291.889000	diff	D-galacturonic acid	[M-H-CH4O4]-	0.995897430980438	HMDB0002545	C00333	Organic oxygen compounds	Organooxygen compounds	Carbohydrates and carbohydrate conjugates	3.68978e+08	2.90299e+08	1.27103	0.345999	up	0.00894953	2.94393
M258T32	258.04419	32.404300	diff	D-glucosamine 1-phosphate	[M-H]-	0.814094038311147	HMDB0001109	C06156	Organic oxygen compounds	Organooxygen compounds	Carbohydrates and carbohydrate conjugates	2.99816e+07	1.48267e+07	2.02214	1.01588	up	0.00733467	1.41433
M206T249	206.04602	248.837000	diff	3-hydroxykynurenine	[M-H-NH3]-	0.964791099676238	HMDB0000732	C02794	Organic oxygen compounds	Organooxygen compounds	Carbonyl compounds	1.51748e+07	4.50028e+06	3.37196	1.75359	up	0.00344426	1.4616
M275T216_1	275.02332	215.603500	diff	6-phosphogluconic acid	[M-H]-	0.77558594078801	HMDB0001316	C00345	Organic oxygen compounds	Organooxygen compounds	Carbohydrates and carbohydrate conjugates	3.61963e+07	2.34555e+06	15.4319	3.94784	up	0.00795777	2.39101
M272T32	272.05987	31.956200	diff	Carprofen	[M-H]-	0.846307525721761	HMDB0014959	C18364	Organoheterocyclic compounds	Indoles and derivatives	Carbazoles	2.89176e+07	3.28776e+07	0.879551	-0.185161	down	0.0321433	1.09039
M370T32	370.13312	31.932150	diff	1h-indole-1-pentanoic acid, 3-(1-naphthalenylcarbonyl)-	[M-H]-	0.868198717946788			Organoheterocyclic compounds	Indoles and derivatives	Naphthoylindoles	5.04659e+07	5.51646e+07	0.914825	-0.128432	down	0.0281733	1.18951
M356T32	356.11746	32.472300	diff	1h-indole-1-butanoic acid, 3-(1-naphthalenylcarbonyl)-	[M-H]-	0.875239260934116			Organoheterocyclic compounds	Indoles and derivatives	Naphthoylindoles	1.24739e+08	1.34656e+08	0.926356	-0.110361	down	0.0252638	1.70356
M157T179	157.03679	179.195500	diff	Allantoin	[M-H]-	0.953794116056753	HMDB0000462	C01551	Organoheterocyclic compounds	Azoles	Imidazoles	1.50539e+09	1.32722e+09	1.13424	0.181722	up	0.0270256	3.9779
M343T108	343.08590	108.179000	diff	Thiamine monophosphate	[M-H]-	0.971919819656281	HMDB0002666	C01081	Organoheterocyclic compounds	Diazines	Pyrimidines and pyrimidine derivatives	2.65561e+08	1.95091e+08	1.36122	0.444899	up	0.0368717	3.25826
M242T134	242.17625	134.373000	diff	Etodolac	[M-H-CO2]-	0.929275731057482	HMDB0014887	C06991	Organoheterocyclic compounds	Indoles and derivatives	Indolyl carboxylic acids and derivatives	2.62239e+07	1.85624e+07	1.41274	0.4985	up	0.0329345	1.15516
M165T132	165.05583	131.737000	diff	Phenyllactic acid	[M-H]-	0.994405430989702	HMDB0000779	C01479	Phenylpropanoids and polyketides	Phenylpropanoic acids		1.31846e+08	3.49664e+07	3.77065	1.91481	up	0.00094678	4.03502
M329T288	329.10319	287.929500	diff	3,2'-dihydroxy-4,4',6'-trimethoxychalcone	[M-H]-	0.969900171429751			Phenylpropanoids and polyketides	Linear 1,3-diarylpropanoids	Chalcones and dihydrochalcones	6.9219e+06	622324	11.1227	3.47543	up	9.67522e-06	1.14108
M182T33	181.99152	32.571800	diff	Saccharin	[M-H]-	0.979743110597281	HMDB0029723	C12283				1.91793e+08	2.21969e+08	0.864054	-0.210807	down	0.0264362	2.99338
M365T108	365.06793	108.009000	diff	Doxorubicin	[M-H-C7H15NO4]-	0.945066098569484	HMDB0015132	C01661				3.08895e+07	1.89827e+07	1.62724	0.702427	up	0.00196595	1.35799
